# Supplementary material for: Time trends in adolescent depressive symptoms from 2010 to 2019 in Norway: real increase or artifacts of measurements?
Source: Psychol Med. 2024 Oct 7;54(14):3949–61. doi: 10.1017/S0033291724002447 (PMC11578914; doi:10.1017/S0033291724002447)
Supplement: Nilsen et al. supplementary material 1 — Nilsen et al. supplementary material [file S0033291724002447sup001.xlsx]

## Sheet: Sheet1
Author	Title	Journal	Year published	Country	Survey	Design	Period	Sample size	Age group	Outcome	Assessed factor structure	Assessed MI across time	Assessed MI across groups (e.g., gender/age)	Discussed changing reporting of symptoms
Boer et al	National-Level Schoolwork Pressure, Family Structure, Internet Use, and Obesity as Drivers of Time Trends in Adolescent Psychological Complaints Between 2002 and 2018	Journal of Youth and Adolescence	2023	43 countries	HBSC	Repeated cross-sectional	2002-2018	680,269	13-15	Psychological complaints (4 items HBSC)	No. Refers to previous psychometric studies	Not tested nor mentioned	Not tested nor mentioned	Not discussed
Coley et al	Secular Trends in Adolescent Depressive Symptoms: Growing Disparities between Advantaged and Disadvantaged Schools	Journal of Youth and Adolescence	2019	US	﻿Monitoring the Future surveys	Repeated cross-sectional	1989-2017, divided into 7 clusters (e.g., 1989-1993, 1994-1997)		13-17	Four items "tapping into" feelings of depression and hopelesness	Only mentions: "the items loaded onto one factor"	Not tested nor mentioned	Not tested nor mentioned	Not discussed
Cosma	Cross-National Time Trends in Adolescent Mental Well-Being From 2002 to 2018 and the Explanatory Role of Schoolwork Pressure	Journal of adolescent health	2020	36 European countries	HBSC	Repeated cross-sectional	2002-2018	915,054	11-15	Psychosomatic health complaints (depression symptoms, somatic symptoms), HBSC instrument	Tested unidimensional factor structure	Not tested nor mentioned	Not tested nor mentioned	Not discussed
Daly	Prevalence of Depression Among Adolescents in the U.S. From 2009 to 2019: Analysis of Trends by Sex, Race/Ethnicity, and Income	Journal of adolescent health	2022	US		Repeated cross-sectional	2009-2019	167,783	12-17	Past year depression: >=5 of 9 symptom criteria for major depressive episode. Self report	Not reported	Not tested nor mentioned	Not tested nor mentioned	Not discussed
Durbeej	Trends in childhood and adolescent internalizing symptoms: results from Swedish population based twin cohorts	BMC psychology	2019	Sweden	﻿Child and Adoles- cent Twin Study in Sweden (CATSS	﻿The current study involved samples of children and adolescents 9 and 15 years old, gathered from successive birth cohorts from 1998 to 2008 (age 9) and 1994–2001 (age 15). The	1994-2001	10821	9 and 15	SDQ emotional problems subscale	Not reported	Not tested nor mentioned	Not tested nor mentioned	Acknowledged as a limitation
Hagquist et al	Differential Item Functioning in Trend Analyses of Adolescent Mental Health – Illustrative Examples Using HBSC-Data from Finland	Child Indicators Research	2017	Finland	HBSC	Repeated cross-sectional	1994-2014	9364	15	HBSC: psycosomatic/mental health	Yes	Yes	Yes	Yes
Hôgberg et al	Gender and secular trends in adolescent mental health over 24 years – The role of school-related stress	Social Science and Medicine	2020	Sweden	HBSC	Repeated cross-sectional	1993-2017	﻿29,199	11-16	Psychosomatic health complaints (depression symptoms, somatic symptoms), HBSC instrument	No. Refers to previous psychometric studies	Not tested: Writes: "﻿Health measurements should be equivalent over time. This is largely satisfied since equivalent questions were asked in all surveys, although we cannot rule out that the meaning of the questions might have changed."	Not tested nor mentioned	Acknowledged as a limitation
Keyes et al	Recent increases in depressive symptoms among US adolescents: trends from 1991 to 2018	Social psychiatry and psychiatric epidemiology	2019	US		Repeated cross-sectional	1991-2018	1,260,159	8th - 12th grade students	Depression (four item measure)	Not reported	Not tested nor mentioned	Not tested nor mentioned	Acknowledged as a limitation
Krokstad	Divergent decennial trends in mental health according to age reveal poorer mental health for young people: Repeated cross-sectional population-based surveys from the HUNT Study, Norway	BMJ Open	2022	Norway	Young Hunt	Repeated cross-sectional	Three cross-sectional surveys in 1995-1997, 2006-2008 and 2017-2019	25,245	13-19	HSCL-25 (internalizing mental health problems)	Not reported	Not tested nor mentioned	Not tested nor mentioned	Yes
Lu	Adolescent depression: National trends, risk factors, and healthcare disparities	American Journal of Health Behavior	2019	US	National Survey on Drug Use and Health (NSDUH)	Repeated cross-sectional	2011-2016	95,856	12-17	Lifetime major depressive episode. Based DSM-V. Self report	Not reported	Not tested nor mentioned	Not tested nor mentioned	Not discussed
Patalay & Gage	Changes in millennial adolescent mental health and health-related behaviours over 10 years: a population cohort comparison study	International Journal of Epidemiology	2019	UK	Avon Longitudinal Study of Parents (ALSPAC) and Children Millennium Cohort Study (MSC)	population cohort comparison study	2005-2015	ALSPAC, N = 5627, MCS, N = 11 318	13-15	SDQ/SMFQ	Not reported	Not tested. Mentioned that the study assumes measurement invariance, but acknowledge that they have not tested for this.	Not tested nor mentioned	Acknowledged as a limitation
﻿Pitchforth et al	﻿Mental health and well-being trends among children and young people in the UK, 1995–2014: analysis of repeated cross-sectional national health surveys	Psychological Medicine	2019	UK	﻿Retrospective, secondary analysis of data from nationally repre- sentative, cross-sectional, repeated (mostly annual) surveys in the UK. Data were analysed from 140 830 participants (4–24 years) in 36 national surveys in England, Scotland and Wales, 1995–2014	Repeated cross-sectional surveys	1995-2014	140 830	﻿4–24	SDQ	Not reported	Not tested nor mentioned	Not tested nor mentioned	Yes
Potrebny et al.	Health complaints among adolescents in Norway: A twenty-year perspective on trends	Plos One	2019	Norway	HBSC	Repeated cross-sectional	1994-2014	27,476	11-16	Psychological health complaints HBSC instrument	Tested factor structure of a two-factor model (somatic and psychological health complaints).	Not tested nor mentioned	Not tested nor mentioned	Yes
Thorisdottir et. al.,	The increase in symptoms of anxiety and depressed mood among Icelandic adolescents: time trend between 2006 and 2016	European journal of public health	2017	Icland		Repeated cross-sectional	2006-2016	﻿43,482	9th-10th grade	Depressed mood; SCL-90	Not reported	Yes. Strict invariance over time	Scalar invariance by gender	Discussed openess/willingness. Acknowledged as limitation
Twenge et al.	Increases in Depressive Symptoms, Suicide-Related Outcomes, and Suicide Rates Among U.S. Adolescents After 2010 and Links to Increased New Media Screen Time	Clinical Psychological Science	2018	US	﻿Monitoring the Future surveys	Repeated cross-sectional	1991-2015		8th-12th grade	﻿Six items from the Bentler Medical and Psychological Functioning Inventory depression scale	Not reported	Not tested nor mentioned	Not tested nor mentioned	Discussed openess/willingness. Acknowledged as limitation
Van Vuuren et al	Sociodemographic differences in 10-year time trends of emotional and behavioural problems among adolescents attending secondary schools in Amsterdam, the Netherlands	European Child and Adolescent Psychiatry	2018	Netherlands		Repeated cross-sectional	2004-2014	﻿56,159	13-14	Internalizing/emotional symptoms SDQ	Not reported	Not tested nor mentioned	Not tested nor mentioned	Discussed openess/willingness. Acknowledged as limitation
McElroy	﻿Socioeconomic and sex inequalities in parent- reported adolescent mental ill-health: time trends in four British birth cohorts	The journal of child psychology and psychiatry	2022	UK	﻿the 1958 National Child Development Study (NCDS’58; n = 10,868), the 1970 British Cohort Study (BCS’70; n = 8,242), the 1991–92 Avon Longitudinal Study ofParents and Children (ALSPAC’91; n = 5,389), and the 2000–01 Millennium Cohort Study (MCS’01; n = 9,338)	Comparing 4 unique cohort studies	1958, 1970,1991/92, 2000/01	﻿the 1958 National Child Development Study (NCDS’58; n = 10,868), the 1970 British Cohort Study (BCS’70; n = 8,242), the 1991–92 Avon Longitudinal Study ofParents and Children (ALSPAC’91; n = 5,389), and the 2000–01 Millennium Cohort Study (MCS’01; n = 9,338)	16/17	Rutter behavioral scale and SDQ parent reports used to create two "harmonized" subscales of behavioral and emotional problems, with similarily worded items between the two measures	Yes	Yes. Partial invariance by freeing thresholds for 3 out of 7 items ( "disobedient", "aggressive", "anxious")	Not tested nor mentioned	Yes
Wiens et aø	Is the prevalence of major depression increasing in the Canadian adolescent population? Assessing trends from 2000 to 2014	Journal of Affective Disorders	2017	Canada		Repeated cross-sectional	2000-2014		12-19	Past year MDE:.Self-report: Abbreviated version of the fully structured Composite International Diagnostic Interview (CIDI)	Not reported	Not tested nor mentioned	Not tested nor mentioned	Not discussed
Anthony et al.	Trends in adolescent emotional problems in Wales between 2013 and 2019: the contribution of peer relationships	Journal of Child Psychology and Psychiatry	2023	Wales	National school-based surveys in Wales (conducted by the School Health Research Network)	Repeated cross-sectional	2013,2017, 2019	230,735	11-16	SCL-4	Not reported	Not tested nor mentioned	Not tested nor mentioned	Not discussed
Buli et al	Trends in adolescent mental health problems 2004–2020: do sex and socioeconomic status play any role?	Scandinavian journal of public health	2023	Sweden	Survey of Adolescent Life in Västmanland (SALVe	Repeated cross-sectional	2004-2020	19,873	15	Depression Self-Rating Scale (DSRS-A)	Not reported	Not tested nor mentioned	Not tested nor mentioned	Not discussed
